# Supplementary material for: Characterization of Potato Tuber Tissues Using Spatialized MRI T2 Relaxometry
Source: Biomolecules. 2023 Feb 2;13(2):286. doi: 10.3390/biom13020286 (PMC9953273; doi:10.3390/biom13020286)
Supplement: Supplementary file 1 [file biomolecules-13-00286-s001.zip]

Archive with 1 entries (1 files):
- biomolecules-2172396-supplementary.pdf
